# Supplementary material for: Multiple interacting environmental drivers reduce the impact of solar UVR on primary productivity in Mediterranean lakes
Source: Sci Rep. 2020 Nov 13;10:19812. doi: 10.1038/s41598-020-76237-5 (PMC7666193; doi:10.1038/s41598-020-76237-5)
Supplement: Supplementary file 1 — Supplementary Information 1. [file 41598_2020_76237_MOESM1_ESM.xls]

## Sheet: KdPAR published literature
Area	Lake	Latitude	Longitude	KdPAR (m-1)	Reference	Instrument	Ecosystem type
Alaska (U.S.A)	Camp Pond	n.a.	n.a.	2.35	Morris et al., 1995, Limnol. Oceanogr.	Customized radiometer	Boreal/Polar
Alaska (U.S.A)	Camp Pond 2	n.a.	n.a.	0.85	Morris et al., 1995, Limnol. Oceanogr.	Customized radiometer	Boreal/Polar
Alaska (U.S.A)	I1	n.a.	n.a.	0.55	Morris et al., 1995, Limnol. Oceanogr.	Customized radiometer	Boreal/Polar
Alaska (U.S.A)	I6	n.a.	n.a.	0.63	Morris et al., 1995, Limnol. Oceanogr.	Customized radiometer	Boreal/Polar
Alaska (U.S.A)	N1	n.a.	n.a.	1.68	Morris et al., 1995, Limnol. Oceanogr.	Customized radiometer	Boreal/Polar
Alaska (U.S.A)	N2A	n.a.	n.a.	0.73	Morris et al., 1995, Limnol. Oceanogr.	Customized radiometer	Boreal/Polar
Alaska (U.S.A)	N2B	n.a.	n.a.	0.74	Morris et al., 1995, Limnol. Oceanogr.	Customized radiometer	Boreal/Polar
Alaska (U.S.A)	NE2	n.a.	n.a.	0.47	Morris et al., 1995, Limnol. Oceanogr.	Customized radiometer	Boreal/Polar
Alaska (U.S.A)	NE8	n.a.	n.a.	0.49	Morris et al., 1995, Limnol. Oceanogr.	Customized radiometer	Boreal/Polar
Alaska (U.S.A)	NE9B	n.a.	n.a.	0.49	Morris et al., 1995, Limnol. Oceanogr.	Customized radiometer	Boreal/Polar
Alaska (U.S.A)	Pond S2	n.a.	n.a.	5.73	Morris et al., 1995, Limnol. Oceanogr.	Customized radiometer	Boreal/Polar
Alaska (U.S.A)	S6	n.a.	n.a.	0.68	Morris et al., 1995, Limnol. Oceanogr.	Customized radiometer	Boreal/Polar
Alaska (U.S.A)	Toolik	n.a.	n.a.	0.75	Morris et al., 1995, Limnol. Oceanogr.	Customized radiometer	Boreal/Polar
McMurdo Dry Valleys (Antartica)	Vanda	n.a.	n.a.	0.091	Vincent et al., 1998, Limnol. Oceanogr.	PNF-300 and PUV-500 Biosp. Inst. Inc. Radiometer	Boreal/Polar
McMurdo Dry Valleys (Antartica)	Bonney	n.a.	n.a.	0.0595	Vincent et al., 1998, Limnol. Oceanogr.	PNF-300 and PUV-500 Biosp. Inst. Inc. Radiometer	Boreal/Polar
McMurdo Dry Valleys (Antartica)	Hoare	n.a.	n.a.	0.186	Vincent et al., 1998, Limnol. Oceanogr.	PNF-300 and PUV-500 Biosp. Inst. Inc. Radiometer	Boreal/Polar
McMurdo Dry Valleys (Antartica)	Fryxell	n.a.	n.a.	0.4095	Vincent et al., 1998, Limnol. Oceanogr.	PNF-300 and PUV-500 Biosp. Inst. Inc. Radiometer	Boreal/Polar
Alaska region (U. S. A.)	58 Lakes	n.a.	n.a.	0.31	Koenings & Edmundson, 1991, Limnol. Oceanogr.	Photomatic submarine photometer	Boreal/Polar
Alaska region (U. S. A.)	59 Lakes	n.a.	n.a.	0.7	Koenings & Edmundson, 1991, Limnol. Oceanogr.	Photomatic submarine photometer	Boreal/Polar
Alaska region (U. S. A.)	60 Lakes	n.a.	n.a.	1.63	Koenings & Edmundson, 1991, Limnol. Oceanogr.	Photomatic submarine photometer	Boreal/Polar
Estonia	Kurtna	n.a.	n.a.	0.79	Noges, 2000, Geophys.	4-ᴨ light collector (see Williams & Jenkinson, 1980)	Boreal/Polar
Estonia	Nõmmejärv	n.a.	n.a.	0.18	Noges, 2000, Geophys.	4-ᴨ light collector (see Williams & Jenkinson, 1980)	Boreal/Polar
Estonia	Äntu	n.a.	n.a.	0.16	Noges, 2000, Geophys.	4-ᴨ light collector (see Williams & Jenkinson, 1980)	Boreal/Polar
Estonia	Sinijärv	n.a.	n.a.	0.02	Noges, 2000, Geophys.	4-ᴨ light collector (see Williams & Jenkinson, 1980)	Boreal/Polar
Estonia	Koorküla	n.a.	n.a.	0.76	Noges, 2000, Geophys.	4-ᴨ light collector (see Williams & Jenkinson, 1980)	Boreal/Polar
Estonia	Valgjärv	n.a.	n.a.	0.02	Noges, 2000, Geophys.	4-ᴨ light collector (see Williams & Jenkinson, 1980)	Boreal/Polar
Estonia	Nohipalu	n.a.	n.a.	5.76	Noges, 2000, Geophys.	4-ᴨ light collector (see Williams & Jenkinson, 1980)	Boreal/Polar
Estonia	Mustjärv	n.a.	n.a.	0.95	Noges, 2000, Geophys.	4-ᴨ light collector (see Williams & Jenkinson, 1980)	Boreal/Polar
Estonia	Nohipalu	n.a.	n.a.	0.73	Noges, 2000, Geophys.	4-ᴨ light collector (see Williams & Jenkinson, 1980)	Boreal/Polar
Estonia	Valgjärv	n.a.	n.a.	0.14	Noges, 2000, Geophys.	4-ᴨ light collector (see Williams & Jenkinson, 1980)	Boreal/Polar
Estonia	Uljaste	n.a.	n.a.	1.27	Noges, 2000, Geophys.	4-ᴨ light collector (see Williams & Jenkinson, 1980)	Boreal/Polar
Estonia	Verevi	n.a.	n.a.	1.08	Noges, 2000, Geophys.	4-ᴨ light collector (see Williams & Jenkinson, 1980)	Boreal/Polar
Estonia	Võrtsjärv	n.a.	n.a.	2.45	Noges, 2000, Geophys.	4-ᴨ light collector (see Williams & Jenkinson, 1980)	Boreal/Polar
Northern Ellesmere Island (U. S. A.)	Lake A	83	-75.45	0.352	Belzile et al., 2001, Can. J. Fish. Aquat. Sci.	PUV510 radiometer Biosp. Inst. Inc.	Boreal/Polar
High Arctic (Canadá, U. S. A.)	Char	74.705	-94.901	0.14	Markager et al., 1999 & Markager & Vincent, 2000, Limnol. Oceanogr.	Li-Cor 1800 spectroradiometer	Boreal/Polar
High Arctic (Canadá, U. S. A.)	Eleanor	74	-94	0.24	Markager & Vincent, 2000, Limnol. Oceanogr.	Li-Cor 1800 spectroradiometer	Boreal/Polar
High Arctic (Canadá, U. S. A.)	Meretta	74	-94	0.26	Markager & Vincent, 2000, Limnol. Oceanogr.	Li-Cor 1800 spectroradiometer	Boreal/Polar
High Arctic (Canadá, U. S. A.)	North	74	-94	0.29	Markager & Vincent, 2000, Limnol. Oceanogr.	Li-Cor 1800 spectroradiometer	Boreal/Polar
High Arctic (Canadá, U. S. A.)	Resolute	74.6867	-94.9392	0.16	Markager & Vincent, 2000, Limnol. Oceanogr.	Li-Cor 1800 spectroradiometer	Boreal/Polar
High Arctic (Canadá, U. S. A.)	Sophia	74	-94	0.155	Markager & Vincent, 2000, Limnol. Oceanogr.	Li-Cor 1800 spectroradiometer	Boreal/Polar
High Arctic (Canadá, U. S. A.)	Garrow	74	-94	0.355	Markager & Vincent, 2000, Limnol. Oceanogr.	Li-Cor 1800 spectroradiometer	Boreal/Polar
Russia (Asia)	Onega	61.75	35.4	0.479151	Lavrentyeva & Lavrentyev, 1996, Hydrobiologia / International Lake Environment Committee web site	n.a.	Boreal/Polar
Finland (Europe)	Paijanne	61.52	25.4	0.556	International Lake Environment Committee web site	n.a.	Boreal/Polar
Russia (Asia)	Ladoga	60.83	31.58	0.595307	Lavrentyeva & Lavrentyev, 1996, Hydrobiologia / International Lake Environment Committee web site	n.a.	Boreal/Polar
Chilean Andes (Chile)	Negra	-70.1219	-33.6572	0.09	Rose et al., 2014, J. Geophys. Res.: Biogeosciences	Biosp. Inst. Inc. Radiometer	Boreal/Polar
Chilean Andes (Chile)	Lo Encañado	-70.1325	-33.6715	0.97	Rose et al., 2014, J. Geophys. Res.: Biogeosciences	Biosp. Inst. Inc. Radiometer	Boreal/Polar
NE U.S.A	Bele	n.a.	n.a.	0.44	Morris et al., 1995, Limnol. Oceanogr.	Customized radiometer	Temperate
NE U.S.A	Beltzville	n.a.	n.a.	0.48	Morris et al., 1995, Limnol. Oceanogr.	Customized radiometer	Temperate
NE U.S.A	Earnest	n.a.	n.a.	1	Morris et al., 1995, Limnol. Oceanogr.	Customized radiometer	Temperate
NE U.S.A	Fairview	n.a.	n.a.	0.55	Morris et al., 1995, Limnol. Oceanogr.	Customized radiometer	Temperate
NE U.S.A	Giles	n.a.	n.a.	0.13	Morris et al., 1995, Limnol. Oceanogr.	Customized radiometer	Temperate
NE U.S.A	Lacawac	n.a.	n.a.	0.65	Morris et al., 1995, Limnol. Oceanogr.	Customized radiometer	Temperate
NE U.S.A	Laura	n.a.	n.a.	0.4	Morris et al., 1995, Limnol. Oceanogr.	Customized radiometer	Temperate
NE U.S.A	Little Echo	n.a.	n.a.	5.21	Morris et al., 1995, Limnol. Oceanogr.	Customized radiometer	Temperate
NE U.S.A	Paupak	n.a.	n.a.	1.21	Morris et al., 1995, Limnol. Oceanogr.	Customized radiometer	Temperate
NE U.S.A	Penn Forest	n.a.	n.a.	0.32	Morris et al., 1995, Limnol. Oceanogr.	Customized radiometer	Temperate
NE U.S.A	Silver	n.a.	n.a.	0.27	Morris et al., 1995, Limnol. Oceanogr.	Customized radiometer	Temperate
NE U.S.A	Wallenpaupak	n.a.	n.a.	2.36	Morris et al., 1995, Limnol. Oceanogr.	Customized radiometer	Temperate
NE U.S.A	Waynewood	n.a.	n.a.	0.78	Morris et al., 1995, Limnol. Oceanogr.	Customized radiometer	Temperate
NE U.S.A	Wild Creek	n.a.	n.a.	0.35	Morris et al., 1995, Limnol. Oceanogr.	Customized radiometer	Temperate
Colorado	Arvada	n.a.	n.a.	0.41	Morris et al., 1995, Limnol. Oceanogr.	Customized radiometer	Temperate
Colorado	Boulder	n.a.	n.a.	1.09	Morris et al., 1995, Limnol. Oceanogr.	Customized radiometer	Temperate
Colorado	Brainard	n.a.	n.a.	0.58	Morris et al., 1995, Limnol. Oceanogr.	Customized radiometer	Temperate
Colorado	Carter	n.a.	n.a.	0.91	Morris et al., 1995, Limnol. Oceanogr.	Customized radiometer	Temperate
Colorado	Dillon	n.a.	n.a.	0.38	Morris et al., 1995, Limnol. Oceanogr.	Customized radiometer	Temperate
Colorado	Estes	n.a.	n.a.	0.87	Morris et al., 1995, Limnol. Oceanogr.	Customized radiometer	Temperate
Colorado	Georgetown	n.a.	n.a.	0.58	Morris et al., 1995, Limnol. Oceanogr.	Customized radiometer	Temperate
Colorado	Green	n.a.	n.a.	0.86	Morris et al., 1995, Limnol. Oceanogr.	Customized radiometer	Temperate
Colorado	Granby	n.a.	n.a.	0.8	Morris et al., 1995, Limnol. Oceanogr.	Customized radiometer	Temperate
Colorado	Grand	n.a.	n.a.	0.77	Morris et al., 1995, Limnol. Oceanogr.	Customized radiometer	Temperate
Colorado	Green Mtn.	n.a.	n.a.	1	Morris et al., 1995, Limnol. Oceanogr.	Customized radiometer	Temperate
Colorado	Left Hand	n.a.	n.a.	1.33	Morris et al., 1995, Limnol. Oceanogr.	Customized radiometer	Temperate
Colorado	Lower Blue	n.a.	n.a.	0.72	Morris et al., 1995, Limnol. Oceanogr.	Customized radiometer	Temperate
Colorado	Lower Cataract	n.a.	n.a.	0.79	Morris et al., 1995, Limnol. Oceanogr.	Customized radiometer	Temperate
Colorado	Meadow Creek	n.a.	n.a.	0.9	Morris et al., 1995, Limnol. Oceanogr.	Customized radiometer	Temperate
Colorado	Monarch	n.a.	n.a.	0.62	Morris et al., 1995, Limnol. Oceanogr.	Customized radiometer	Temperate
Colorado	Standley	n.a.	n.a.	0.68	Morris et al., 1995, Limnol. Oceanogr.	Customized radiometer	Temperate
Colorado	Upper Blue	n.a.	n.a.	0.37	Morris et al., 1995, Limnol. Oceanogr.	Customized radiometer	Temperate
Colorado	Red Rock	n.a.	n.a.	3.12	Morris et al., 1995, Limnol. Oceanogr.	Customized radiometer	Temperate
Colorado	Willow Creek	n.a.	n.a.	0.68	Morris et al., 1995, Limnol. Oceanogr.	Customized radiometer	Temperate
Bariloche region (ARG)	Correntoso	n.a.	n.a.	0.1	Morris et al., 1995, Limnol. Oceanogr.	Customized radiometer	Temperate
Bariloche region (ARG)	Escondido	n.a.	n.a.	0.46	Morris et al., 1995, Limnol. Oceanogr.	Customized radiometer	Temperate
Bariloche region (ARG)	Guillermo	n.a.	n.a.	0.16	Morris et al., 1995, Limnol. Oceanogr.	Customized radiometer	Temperate
Bariloche region (ARG)	Guitierrez	n.a.	n.a.	0.12	Morris et al., 1995, Limnol. Oceanogr.	Customized radiometer	Temperate
Bariloche region (ARG)	Los Cantaros	n.a.	n.a.	0.28	Morris et al., 1995, Limnol. Oceanogr.	Customized radiometer	Temperate
Bariloche region (ARG)	Mascardi	n.a.	n.a.	0.12	Morris et al., 1995, Limnol. Oceanogr.	Customized radiometer	Temperate
Bariloche region (ARG)	Mascardi-lower	n.a.	n.a.	0.22	Morris et al., 1995, Limnol. Oceanogr.	Customized radiometer	Temperate
Bariloche region (ARG)	Mascardi-upper	n.a.	n.a.	0.25	Morris et al., 1995, Limnol. Oceanogr.	Customized radiometer	Temperate
Bariloche region (ARG)	Moreno-east	n.a.	n.a.	0.16	Morris et al., 1995, Limnol. Oceanogr.	Customized radiometer	Temperate
Bariloche region (ARG)	Moreno-west	n.a.	n.a.	0.14	Morris et al., 1995, Limnol. Oceanogr.	Customized radiometer	Temperate
Bariloche region (ARG)	Nauhel Huapi, Angostura	n.a.	n.a.	0.12	Morris et al., 1995, Limnol. Oceanogr.	Customized radiometer	Temperate
Bariloche region (ARG)	Nauhel Huapi, Bahi Lopez	n.a.	n.a.	0.13	Morris et al., 1995, Limnol. Oceanogr.	Customized radiometer	Temperate
Bariloche region (ARG)	Nauhel Huapi, Blest	n.a.	n.a.	0.15	Morris et al., 1995, Limnol. Oceanogr.	Customized radiometer	Temperate
Bariloche region (ARG)	Schmoll	n.a.	n.a.	0.15	Morris et al., 1995, Limnol. Oceanogr.	Customized radiometer	Temperate
Bariloche region (ARG)	Toncek	n.a.	n.a.	0.16	Morris et al., 1995, Limnol. Oceanogr.	Customized radiometer	Temperate
Bariloche region (ARG)	Trebol	n.a.	n.a.	0.38	Morris et al., 1995, Limnol. Oceanogr.	Customized radiometer	Temperate
Bariloche region (ARG)	Verde	n.a.	n.a.	0.5	Morris et al., 1995, Limnol. Oceanogr.	Customized radiometer	Temperate
El Calafate (Argentina)	Buenos Aires	n.a.	n.a.	0.05	NASA	Terra MODIS	Temperate
Canadá (U. S. A.)	Superior	47.7231	-86.9406	0.122333	NASA	Terra MODIS	Temperate
Canadá (U. S. A.)	Ontario	n.a.	n.a.	0.192	NASA	Terra MODIS	Temperate
Canadá (U. S. A.)	Erie	42.07	-81.34	0.3189	NASA	Terra MODIS	Temperate
Canadá (U. S. A.)	Michigan	43.45	-87.2219	0.092	NASA	Terra MODIS	Temperate
Canadá (U. S. A.)	Huron	45.052	-82.485	0.122643	NASA	Terra MODIS	Temperate
Canadá (U. S. A.)	Victoria	n.a.	n.a.	2.11	NASA	Terra MODIS	Temperate
S. Siberia (Asia)	Baikal	53.5586	108.165	0.342222	NASA	Terra MODIS	Temperate
Kazakhstan (Asia)	Balkhash	n.a.	n.a.	0.152111	NASA	Terra MODIS	Temperate
NorthEast China	Shanmen	n.a.	n.a.	0.77	Ma et al., 2016, Remote. Sens.	LI-COR radiometer (Li-191 SA, Li-Cor PAR, NE, USA)	Temperate
NorthEast China	Xiasantai	n.a.	n.a.	2.73	Ma et al., 2016, Remote. Sens.	LI-COR radiometer (Li-191 SA, Li-Cor PAR, NE, USA)	Temperate
NorthEast China	Xinmiaopao	n.a.	n.a.	2.53	Ma et al., 2016, Remote. Sens.	LI-COR radiometer (Li-191 SA, Li-Cor PAR, NE, USA)	Temperate
NorthEast China	Baishan	n.a.	n.a.	1.11	Ma et al., 2016, Remote. Sens.	LI-COR radiometer (Li-191 SA, Li-Cor PAR, NE, USA)	Temperate
NorthEast China	Xiaoxingkai	n.a.	n.a.	3.65	Ma et al., 2016, Remote. Sens.	LI-COR radiometer (Li-191 SA, Li-Cor PAR, NE, USA)	Temperate
NorthEast China	Daxingkai	n.a.	n.a.	5.43	Ma et al., 2016, Remote. Sens.	LI-COR radiometer (Li-191 SA, Li-Cor PAR, NE, USA)	Temperate
NorthEast China	Qingnian	n.a.	n.a.	3.93	Ma et al., 2016, Remote. Sens.	LI-COR radiometer (Li-191 SA, Li-Cor PAR, NE, USA)	Temperate
NorthEast China	Lianhua	n.a.	n.a.	1.8	Ma et al., 2016, Remote. Sens.	LI-COR radiometer (Li-191 SA, Li-Cor PAR, NE, USA)	Temperate
NorthEast China	Jingbo	n.a.	n.a.	1.22	Ma et al., 2016, Remote. Sens.	LI-COR radiometer (Li-191 SA, Li-Cor PAR, NE, USA)	Temperate
NorthEast China	Songhua	n.a.	n.a.	0.68	Ma et al., 2016, Remote. Sens.	LI-COR radiometer (Li-191 SA, Li-Cor PAR, NE, USA)	Temperate
NorthEast China	Kulipao	n.a.	n.a.	4.32	Ma et al., 2016, Remote. Sens.	LI-COR radiometer (Li-191 SA, Li-Cor PAR, NE, USA)	Temperate
NorthEast China	Nanyin	n.a.	n.a.	5.35	Ma et al., 2016, Remote. Sens.	LI-COR radiometer (Li-191 SA, Li-Cor PAR, NE, USA)	Temperate
NorthEast China	Lamasiapo	n.a.	n.a.	2.81	Ma et al., 2016, Remote. Sens.	LI-COR radiometer (Li-191 SA, Li-Cor PAR, NE, USA)	Temperate
NorthEast China	Longhuapao	n.a.	n.a.	4.11	Ma et al., 2016, Remote. Sens.	LI-COR radiometer (Li-191 SA, Li-Cor PAR, NE, USA)	Temperate
NorthEast China	Talahongpao	n.a.	n.a.	5.63	Ma et al., 2016, Remote. Sens.	LI-COR radiometer (Li-191 SA, Li-Cor PAR, NE, USA)	Temperate
NorthEast China	Xihulupao	n.a.	n.a.	6.23	Ma et al., 2016, Remote. Sens.	LI-COR radiometer (Li-191 SA, Li-Cor PAR, NE, USA)	Temperate
NorthEast China	Huoshaolipao	n.a.	n.a.	4	Ma et al., 2016, Remote. Sens.	LI-COR radiometer (Li-191 SA, Li-Cor PAR, NE, USA)	Temperate
NorthEast China	Hulun	n.a.	n.a.	3.54	Ma et al., 2016, Remote. Sens.	LI-COR radiometer (Li-191 SA, Li-Cor PAR, NE, USA)	Temperate
NorthEast China	Niejri	n.a.	n.a.	1.56	Ma et al., 2016, Remote. Sens.	LI-COR radiometer (Li-191 SA, Li-Cor PAR, NE, USA)	Temperate
NorthEast China	Shankou	n.a.	n.a.	1.27	Ma et al., 2016, Remote. Sens.	LI-COR radiometer (Li-191 SA, Li-Cor PAR, NE, USA)	Temperate
NorthEast China	Nanchengzi	n.a.	n.a.	0.85	Ma et al., 2016, Remote. Sens.	LI-COR radiometer (Li-191 SA, Li-Cor PAR, NE, USA)	Temperate
NorthEast China	Qinghe	n.a.	n.a.	1.49	Ma et al., 2016, Remote. Sens.	LI-COR radiometer (Li-191 SA, Li-Cor PAR, NE, USA)	Temperate
NorthEast China	Chaihe	n.a.	n.a.	1	Ma et al., 2016, Remote. Sens.	LI-COR radiometer (Li-191 SA, Li-Cor PAR, NE, USA)	Temperate
NorthEast China	Tanghe	n.a.	n.a.	0.92	Ma et al., 2016, Remote. Sens.	LI-COR radiometer (Li-191 SA, Li-Cor PAR, NE, USA)	Temperate
NorthEast China	Huanren	n.a.	n.a.	0.47	Ma et al., 2016, Remote. Sens.	LI-COR radiometer (Li-191 SA, Li-Cor PAR, NE, USA)	Temperate
NorthEast China	Shuifeng	n.a.	n.a.	0.97	Ma et al., 2016, Remote. Sens.	LI-COR radiometer (Li-191 SA, Li-Cor PAR, NE, USA)	Temperate
	Lake Erken	59.846	n.a.	0.4	Woolway et al., 2016, PloS One	n.a.	Temperate
Southern Estonia (Estonia)	Vortsjarv	58.3	26	0.79	Staehr et al., 2016, Inland Waters	Secchi disk	Temperate
	Lochan a’ Chnapaich	57.8098	n.a.	0.39	Woolway et al., 2016, PloS One	n.a.	Temperate
	Loch a’ Mhadaidh	57.7126	n.a.	0.25	Woolway et al., 2016, PloS One	n.a.	Temperate
	Loch Gorm	57.6813	n.a.	0.25	Woolway et al., 2016, PloS One	n.a.	Temperate
	Loch CoireMhicFherchair	57.5912	n.a.	0.13	Woolway et al., 2016, PloS One	n.a.	Temperate
	Flemington	57.5424	n.a.	4.8	Woolway et al., 2016, PloS One	n.a.	Temperate
	unnamed (SC0084)	57.5168	n.a.	0.16	Woolway et al., 2016, PloS One	n.a.	Temperate
	Loch Toll Lochan	57.4955	n.a.	0.72	Woolway et al., 2016, PloS One	n.a.	Temperate
	Loch CoireFionnaraich	57.4921	n.a.	0.55	Woolway et al., 2016, PloS One	n.a.	Temperate
	Loch an Fhuar-thillMhoir	57.4524	n.a.	0.36	Woolway et al., 2016, PloS One	n.a.	Temperate
	Loch BhuicMoir	57.2785	n.a.	0.6	Woolway et al., 2016, PloS One	n.a.	Temperate
	Loch Nagar	56.959	n.a.	0.19	Woolway et al., 2016, PloS One	n.a.	Temperate
	Loch nan Eun	56.885	n.a.	0.85	Woolway et al., 2016, PloS One	n.a.	Temperate
	Clatto Reservoir	56.4991	n.a.	0.65	Woolway et al., 2016, PloS One	n.a.	Temperate
Russia (Asia)	Bratskoye Reservoir	56.25	101.75	0.35	International Lake Environment Committee web site	n.a.	Temperate
	Loch Tinker	56.2273	n.a.	0.43	Woolway et al., 2016, PloS One	n.a.	Temperate
	Loch Chon	56.213	n.a.	0.55	Woolway et al., 2016, PloS One	n.a.	Temperate
	Loch Lomond	56.105	n.a.	0.53	Woolway et al., 2016, PloS One	n.a.	Temperate
	GraneLangsø	56.0181	n.a.	0.18	Woolway et al., 2016, PloS One	n.a.	Temperate
Danemark	Hampensø	56	9.3	0.75	Staehr et al., 2016, Inland Waters	Secchi disk	Temperate
	St. Gribsø	55.985	n.a.	2.3	Woolway et al., 2016, PloS One	n.a.	Temperate
	Castle Lake	55.934	n.a.	2.1	Woolway et al., 2016, PloS One	n.a.	Temperate
Russia (Asia)	Krasnoyarskoye Reservoir	55.92	92.27	0.593051	International Lake Environment Committee web site	n.a.	Temperate
Trinity Mountains (California, U. S. A.)	Castle	55.9	12.3	2.72	Staehr et al., 2016, Inland Waters	Secchi disk	Temperate
Danemark	Gribsø	55.9	12.3	2.18	Staehr et al., 2016, Inland Waters	Secchi disk	Temperate
Bure Lake Park (Virginia, U. S. A.)	Bure	55.8	13.9	0.66	Staehr et al., 2016, Inland Waters	Secchi disk	Temperate
Danemark	Vedstedsø	55.2	9.3	1.41	Staehr et al., 2016, Inland Waters	Secchi disk	Temperate
	Round Loch of Glenhead	55.0933	n.a.	0.39	Woolway et al., 2016, PloS One	n.a.	Temperate
	Loch Grannoch	55.0021	n.a.	0.8	Woolway et al., 2016, PloS One	n.a.	Temperate
	Bassenthwaite Lake	54.6537	n.a.	0.55	Woolway et al., 2016, PloS One	n.a.	Temperate
	Loweswater	54.5825	n.a.	0.5	Woolway et al., 2016, PloS One	n.a.	Temperate
	Ullswater	54.5761	n.a.	0.32	Woolway et al., 2016, PloS One	n.a.	Temperate
	Buttermere	54.5312	n.a.	0.16	Woolway et al., 2016, PloS One	n.a.	Temperate
	Ennerdale Water	54.5222	n.a.	0.29	Woolway et al., 2016, PloS One	n.a.	Temperate
	Brotherswater	54.5063	n.a.	0.31	Woolway et al., 2016, PloS One	n.a.	Temperate
	Scoat Tarn	54.4812	n.a.	0.17	Woolway et al., 2016, PloS One	n.a.	Temperate
	Grasmere	54.4484	n.a.	0.39	Woolway et al., 2016, PloS One	n.a.	Temperate
	Burnmoor Tarn	54.4285	n.a.	0.49	Woolway et al., 2016, PloS One	n.a.	Temperate
	Elterwater	54.4272	n.a.	0.69	Woolway et al., 2016, PloS One	n.a.	Temperate
	Blelham Tarn	54.3961	n.a.	0.64	Woolway et al., 2016, PloS One	n.a.	Temperate
	Priest Pot	54.3721	n.a.	1.44	Woolway et al., 2016, PloS One	n.a.	Temperate
	Esthwaite Water	54.3583	n.a.	0.56	Woolway et al., 2016, PloS One	n.a.	Temperate
	Windermere South Basin	54.35	n.a.	0.45	Woolway et al., 2016, PloS One	n.a.	Temperate
	Coniston Water	54.3381	n.a.	0.24	Woolway et al., 2016, PloS One	n.a.	Temperate
	Lough Feeagh	53.943	n.a.	0.96	Woolway et al., 2016, PloS One	n.a.	Temperate
County Mayo (Ireland, U. K.)	Feeagh	53.9	-9.6	0.82	Staehr et al., 2016, Inland Waters	Secchi disk	Temperate
	Rostherne Mere	53.354	n.a.	0.85	Woolway et al., 2016, PloS One	n.a.	Temperate
Canada (U. S. A.)	Southern Indian	53.35	-98.37	1.71717	International Lake Environment Committee web site	n.a.	Temperate
Great Central Plains (Canada, U. S. A.)	Emerald	53.1833	-106.933	0.2	Arts et al., 2000, Limnol. Oceanogr.	Optronics Lab. Inc. Scanning Spectroradiometer (model OL-754)	Temperate
Great Central Plains (Canada, U. S. A.)	Constance	53.1666	-106.933	0.5	Arts et al., 2000, Limnol. Oceanogr.	Optronics Lab. Inc. Scanning Spectroradiometer (model OL-754)	Temperate
Great Central Plains (Canada, U. S. A.)	Iroquois	53.1666	-107.033	0.6	Arts et al., 2000, Limnol. Oceanogr.	Optronics Lab. Inc. Scanning Spectroradiometer (model OL-754)	Temperate
	LlynPadarn	53.128	n.a.	0.48	Woolway et al., 2016, PloS One	n.a.	Temperate
	LlynLlagi	53.0145	n.a.	0.34	Woolway et al., 2016, PloS One	n.a.	Temperate
	LlynConwy	52.9993	n.a.	0.54	Woolway et al., 2016, PloS One	n.a.	Temperate
Great Central Plains (Canada, U. S. A.)	Martin's	52.9833	-107.017	1	Arts et al., 2000, Limnol. Oceanogr.	Optronics Lab. Inc. Scanning Spectroradiometer (model OL-754)	Temperate
	LlynTegid	52.8885	n.a.	0.58	Woolway et al., 2016, PloS One	n.a.	Temperate
	Cwm Mynach	52.7947	n.a.	0.28	Woolway et al., 2016, PloS One	n.a.	Temperate
Great Central Plains (Canada, U. S. A.)	Manito	52.75	-109.7	0.2	Arts et al., 2000, Limnol. Oceanogr.	Optronics Lab. Inc. Scanning Spectroradiometer (model OL-754)	Temperate
Great Central Plains (Canada, U. S. A.)	Lost	52.7216	-107.25	1.3	Arts et al., 2000, Limnol. Oceanogr.	Optronics Lab. Inc. Scanning Spectroradiometer (model OL-754)	Temperate
Great Central Plains (Canada, U. S. A.)	Redberry	52.7166	-107.15	0.3	Arts et al., 2000, Limnol. Oceanogr.	Optronics Lab. Inc. Scanning Spectroradiometer (model OL-754)	Temperate
Great Central Plains (Canada, U. S. A.)	Naharney Cluster	52.7	-106.15	2.6	Arts et al., 2000, Limnol. Oceanogr.	Optronics Lab. Inc. Scanning Spectroradiometer (model OL-754)	Temperate
Great Central Plains (Canada, U. S. A.)	Wakaw	52.6666	-105.583	0.6	Arts et al., 2000, Limnol. Oceanogr.	Optronics Lab. Inc. Scanning Spectroradiometer (model OL-754)	Temperate
Great Central Plains (Canada, U. S. A.)	Basin	52.6333	-105.283	1.6	Arts et al., 2000, Limnol. Oceanogr.	Optronics Lab. Inc. Scanning Spectroradiometer (model OL-754)	Temperate
Great Central Plains (Canada, U. S. A.)	Arthur	52.5666	-105.433	10	Arts et al., 2000, Limnol. Oceanogr.	Optronics Lab. Inc. Scanning Spectroradiometer (model OL-754)	Temperate
Great Central Plains (Canada, U. S. A.)	Lenore	52.5	-104.983	1.1	Arts et al., 2000, Limnol. Oceanogr.	Optronics Lab. Inc. Scanning Spectroradiometer (model OL-754)	Temperate
Great Central Plains (Canada, U. S. A.)	Unnamed lake 1	52.4833	-106.483	2.2	Arts et al., 2000, Limnol. Oceanogr.	Optronics Lab. Inc. Scanning Spectroradiometer (model OL-754)	Temperate
Great Central Plains (Canada, U. S. A.)	Unnamed lake 2	52.4833	-106.483	16.3	Arts et al., 2000, Limnol. Oceanogr.	Optronics Lab. Inc. Scanning Spectroradiometer (model OL-754)	Temperate
Great Central Plains (Canada, U. S. A.)	Houghten	52.4333	-105.083	8.4	Arts et al., 2000, Limnol. Oceanogr.	Optronics Lab. Inc. Scanning Spectroradiometer (model OL-754)	Temperate
Berlín (Germany)	Müggelsee	52.4	13.6	0.54	Staehr et al., 2016, Inland Waters	Secchi disk	Temperate
Great Central Plains (Canada, U. S. A.)	Weiland Cluster #1	52.3833	-105.083	3.7	Arts et al., 2000, Limnol. Oceanogr.	Optronics Lab. Inc. Scanning Spectroradiometer (model OL-754)	Temperate
Russia (Asia)	Voronegskoe Reservoir	52.35	39.36	1.21899	International Lake Environment Committee web site	n.a.	Temperate
Great Central Plains (Canada, U. S. A.)	Deadmoose	52.3166	-105.167	0.6	Arts et al., 2000, Limnol. Oceanogr.	Optronics Lab. Inc. Scanning Spectroradiometer (model OL-754)	Temperate
Great Central Plains (Canada, U. S. A.)	Loiselle Cluster #1	52.3	-106.083	2.3	Arts et al., 2000, Limnol. Oceanogr.	Optronics Lab. Inc. Scanning Spectroradiometer (model OL-754)	Temperate
Great Central Plains (Canada, U. S. A.)	Loiselle Cluster #2	52.3	-106.067	2.5	Arts et al., 2000, Limnol. Oceanogr.	Optronics Lab. Inc. Scanning Spectroradiometer (model OL-754)	Temperate
Great Central Plains (Canada, U. S. A.)	Waldsea	52.2833	-105.2	0.6	Arts et al., 2000, Limnol. Oceanogr.	Optronics Lab. Inc. Scanning Spectroradiometer (model OL-754)	Temperate
Great Central Plains (Canada, U. S. A.)	Leicht Cluster	52.2833	-104.35	3.9	Arts et al., 2000, Limnol. Oceanogr.	Optronics Lab. Inc. Scanning Spectroradiometer (model OL-754)	Temperate
Great Central Plains (Canada, U. S. A.)	Weiland Cluster #2	52.2667	-105.333	4.4	Arts et al., 2000, Limnol. Oceanogr.	Optronics Lab. Inc. Scanning Spectroradiometer (model OL-754)	Temperate
Great Central Plains (Canada, U. S. A.)	Weiland Cluster #3	52.2667	-105.333	1.9	Arts et al., 2000, Limnol. Oceanogr.	Optronics Lab. Inc. Scanning Spectroradiometer (model OL-754)	Temperate
Great Central Plains (Canada, U. S. A.)	Burton	52.2666	-105.117	1.3	Arts et al., 2000, Limnol. Oceanogr.	Optronics Lab. Inc. Scanning Spectroradiometer (model OL-754)	Temperate
Great Central Plains (Canada, U. S. A.)	Pond 1	52.2166	-106.1	5.1	Arts et al., 2000, Limnol. Oceanogr.	Optronics Lab. Inc. Scanning Spectroradiometer (model OL-754)	Temperate
Great Central Plains (Canada, U. S. A.)	Pond 15	52.2166	-106.1	2.4	Arts et al., 2000, Limnol. Oceanogr.	Optronics Lab. Inc. Scanning Spectroradiometer (model OL-754)	Temperate
Great Central Plains (Canada, U. S. A.)	Pond 25	52.2166	-106.1	1.6	Arts et al., 2000, Limnol. Oceanogr.	Optronics Lab. Inc. Scanning Spectroradiometer (model OL-754)	Temperate
Great Central Plains (Canada, U. S. A.)	Pond 26	52.2166	-106.117	3	Arts et al., 2000, Limnol. Oceanogr.	Optronics Lab. Inc. Scanning Spectroradiometer (model OL-754)	Temperate
Great Central Plains (Canada, U. S. A.)	Pond 65	52.2166	-106.1	1.9	Arts et al., 2000, Limnol. Oceanogr.	Optronics Lab. Inc. Scanning Spectroradiometer (model OL-754)	Temperate
Great Central Plains (Canada, U. S. A.)	Pond 66	52.2166	-106.1	6.2	Arts et al., 2000, Limnol. Oceanogr.	Optronics Lab. Inc. Scanning Spectroradiometer (model OL-754)	Temperate
Great Central Plains (Canada, U. S. A.)	Pond 79E	52.2166	-106.1	6.1	Arts et al., 2000, Limnol. Oceanogr.	Optronics Lab. Inc. Scanning Spectroradiometer (model OL-754)	Temperate
Great Central Plains (Canada, U. S. A.)	Pond 80	52.2166	-106.1	6.6	Arts et al., 2000, Limnol. Oceanogr.	Optronics Lab. Inc. Scanning Spectroradiometer (model OL-754)	Temperate
Great Central Plains (Canada, U. S. A.)	Pond 4857	52.2166	-106.083	2.4	Arts et al., 2000, Limnol. Oceanogr.	Optronics Lab. Inc. Scanning Spectroradiometer (model OL-754)	Temperate
Great Central Plains (Canada, U. S. A.)	Pond 5338	52.2166	-106.1	1.7	Arts et al., 2000, Limnol. Oceanogr.	Optronics Lab. Inc. Scanning Spectroradiometer (model OL-754)	Temperate
Great Central Plains (Canada, U. S. A.)	Humboldt	52.15	-105.1	1.2	Arts et al., 2000, Limnol. Oceanogr.	Optronics Lab. Inc. Scanning Spectroradiometer (model OL-754)	Temperate
Great Central Plains (Canada, U. S. A.)	Gursky's	52.15	-106.117	2.9	Arts et al., 2000, Limnol. Oceanogr.	Optronics Lab. Inc. Scanning Spectroradiometer (model OL-754)	Temperate
Great Central Plains (Canada, U. S. A.)	Tramping	52.13	-108.783	8.1	Arts et al., 2000, Limnol. Oceanogr.	Optronics Lab. Inc. Scanning Spectroradiometer (model OL-754)	Temperate
Great Central Plains (Canada, U. S. A.)	Crawford	52.0666	-106.267	1.7	Arts et al., 2000, Limnol. Oceanogr.	Optronics Lab. Inc. Scanning Spectroradiometer (model OL-754)	Temperate
Great Central Plains (Canada, U. S. A.)	Big Quill	51.9166	-104.367	8.7	Arts et al., 2000, Limnol. Oceanogr.	Optronics Lab. Inc. Scanning Spectroradiometer (model OL-754)	Temperate
Great Central Plains (Canada, U. S. A.)	Last Mountain	51.9166	-106.15	1	Arts et al., 2000, Limnol. Oceanogr.	Optronics Lab. Inc. Scanning Spectroradiometer (model OL-754)	Temperate
Great Central Plains (Canada, U. S. A.)	Fishing	51.85	-103.55	0.7	Arts et al., 2000, Limnol. Oceanogr.	Optronics Lab. Inc. Scanning Spectroradiometer (model OL-754)	Temperate
Great Central Plains (Canada, U. S. A.)	Little Manitou	51.8	-105.5	1.4	Arts et al., 2000, Limnol. Oceanogr.	Optronics Lab. Inc. Scanning Spectroradiometer (model OL-754)	Temperate
S.W. Alberta (Canadá, U. S. A.)	Pipit	51.6166	-116.85	0.36	Scully & Lean, 1994, Arch. Hydrobiol. Belh	Optronics OL 752 spectroradiometer	Temperate
S.W. Alberta (Canadá, U. S. A.)	Snowflake	51.6	-116.833	0.87	Scully & Lean, 1994, Arch. Hydrobiol. Belh	Optronics OL 752 spectroradiometer	Temperate
Canadian Rocky Mountains (U. S. A.)	Amiskwi	51.5924	-116.644	0.27	Rose et al., 2014, J. Geophys. Res.: Biogeosciences	Biosp. Inst. Inc. Radiometer	Temperate
Canadian Rocky Mountains (U. S. A.)	Secretary Treasurer	51.5155	-116.543	1.35	Rose et al., 2014, J. Geophys. Res.: Biogeosciences	Biosp. Inst. Inc. Radiometer	Temperate
Canadian Rocky Mountains (U. S. A.)	Vicepresident	51.5077	-116.523	1.07	Rose et al., 2014, J. Geophys. Res.: Biogeosciences	Biosp. Inst. Inc. Radiometer	Temperate
Canadian Rocky Mountains (U. S. A.)	Hamilton	51.4553	-116.578	0.6	Rose et al., 2014, J. Geophys. Res.: Biogeosciences	Biosp. Inst. Inc. Radiometer	Temperate
Canadian Rocky Mountains (U. S. A.)	Oesa	51.3553	-116.305	0.21	Rose et al., 2014, J. Geophys. Res.: Biogeosciences	Biosp. Inst. Inc. Radiometer	Temperate
Canadian Rocky Mountains (U. S. A.)	O'Hara	51.3548	-116.331	0.2	Rose et al., 2014, J. Geophys. Res.: Biogeosciences	Biosp. Inst. Inc. Radiometer	Temperate
Canadian Rocky Mountains (U. S. A.)	Opabin	51.3409	-116.312	0.47	Rose et al., 2014, J. Geophys. Res.: Biogeosciences	Biosp. Inst. Inc. Radiometer	Temperate
Great Central Plains (Canada, U. S. A.)	Waskesiu	51.1666	-105.25	0.6	Arts et al., 2000, Limnol. Oceanogr.	Optronics Lab. Inc. Scanning Spectroradiometer (model OL-754)	Temperate
Great Central Plains (Canada, U. S. A.)	Diefenbaker	51.1555	-105.25	0.5	Arts et al., 2000, Limnol. Oceanogr.	Optronics Lab. Inc. Scanning Spectroradiometer (model OL-754)	Temperate
Canada (U. S. A.)	Shuswap	50.93	-119.03	0.163893	International Lake Environment Committee web site	n.a.	Temperate
Vancouver Island (Canada, U. S. A.)	Great Central Lake	49.36	-124.22	0.17	International Lake Environment Committee web site	n.a.	Temperate
Rocky Mountains (Northerns U. S. A.)	Grinnell	48.7656	-113.704	0.46	Rose et al., 2014, J. Geophys. Res.: Biogeosciences	Biosp. Inst. Inc. Radiometer	Temperate
Germany (Europe)	Starnberger See	47.9	11.32	0.231672	International Lake Environment Committee web site	n.a.	Temperate
Austria (Europe)	Attersee	47.83	13.55	0.2	International Lake Environment Committee web site	n.a.	Temperate
Alpes	Mondsee	47.8	13.35	0.43	Laurion et al., 2000, Limnol. Ocenogr.	PUV-500A Radiometer (Biospherical Ins)	Temperate
Alpes	Traunsee	47.8	13.4333	0.49	Laurion et al., 2000, Limnol. Ocenogr.	PUV-500A Radiometer (Biospherical Ins)	Temperate
	Lake Union	47.639	n.a.	0.33	Woolway et al., 2016, PloS One	n.a.	Temperate
	Lake Washington	47.618	n.a.	0.2	Woolway et al., 2016, PloS One	n.a.	Temperate
	Sammamish	47.6	n.a.	0.34	Woolway et al., 2016, PloS One	n.a.	Temperate
Alpes	Achensee	47.45	11.7	0.37	Laurion et al., 2000, Limnol. Ocenogr.	PUV-500A Radiometer (Biospherical Ins)	Temperate
Alpes	Achensee	47.45	11.7	0.22	Laurion et al., 2000, Limnol. Ocenogr.	PUV-500A Radiometer (Biospherical Ins)	Temperate
Alpes	Seebensee	47.35	10.9333	0.12	Laurion et al., 2000, Limnol. Ocenogr.	PUV-500A Radiometer (Biospherical Ins)	Temperate
Alpes	Rotfelssee	47.2333	11.1833	0.19	Laurion et al., 2000, Limnol. Ocenogr.	PUV-500A Radiometer (Biospherical Ins)	Temperate
Alpes	Rotfelssee	47.2333	11.1833	0.09	Laurion et al., 2000, Limnol. Ocenogr.	PUV-500A Radiometer (Biospherical Ins)	Temperate
Zurich (Switzerland)	Zurich See	47.23	8.72	0.374518	International Lake Environment Committee web site	n.a.	Temperate
Alpes	Gossenjöllesee	47.2166	11	0.08	Laurion et al., 2000, Limnol. Ocenogr.	PUV-500A Radiometer (Biospherical Ins)	Temperate
Alpes	Gossenjöllesee	47.2166	11	0.13	Laurion et al., 2000, Limnol. Ocenogr.	PUV-500A Radiometer (Biospherical Ins)	Temperate
Alpes	Mittlere Plenderlesee	47.2	11.05	0.26	Laurion et al., 2000, Limnol. Ocenogr.	PUV-500A Radiometer (Biospherical Ins)	Temperate
Alpes	Mittlere Plenderlesee	47.2	11.05	0.3	Laurion et al., 2000, Limnol. Ocenogr.	PUV-500A Radiometer (Biospherical Ins)	Temperate
Alpes	Oberer Plenderlesee	47.2	11.0333	0.16	Laurion et al., 2000, Limnol. Ocenogr.	PUV-500A Radiometer (Biospherical Ins)	Temperate
Alpes	Oberer Plenderlesee	47.2	11.0333	0.17	Laurion et al., 2000, Limnol. Ocenogr.	PUV-500A Radiometer (Biospherical Ins)	Temperate
Alpes	Piburger See	47.1833	10.8833	0.34	Laurion et al., 2000, Limnol. Ocenogr.	PUV-500A Radiometer (Biospherical Ins)	Temperate
Alpes	Piburger See	47.1833	10.8833	0.38	Laurion et al., 2000, Limnol. Ocenogr.	PUV-500A Radiometer (Biospherical Ins)	Temperate
Alpes	Drachensee	47.0333	10.93	0.12	Laurion et al., 2000, Limnol. Ocenogr.	PUV-500A Radiometer (Biospherical Ins)	Temperate
Alpes	Drachensee	47.0333	10.93	0.22	Laurion et al., 2000, Limnol. Ocenogr.	PUV-500A Radiometer (Biospherical Ins)	Temperate
Alpes	Lichtsee	47.0166	11.4	0.3	Laurion et al., 2000, Limnol. Ocenogr.	PUV-500A Radiometer (Biospherical Ins)	Temperate
Alpes	Lichtsee	47.0166	11.4	0.52	Laurion et al., 2000, Limnol. Ocenogr.	PUV-500A Radiometer (Biospherical Ins)	Temperate
Alpes	Obernbergersee	46.9833	11.4	0.62	Laurion et al., 2000, Limnol. Ocenogr.	PUV-500A Radiometer (Biospherical Ins)	Temperate
Alpes	Obernbergersee	46.9833	11.4	0.23	Laurion et al., 2000, Limnol. Ocenogr.	PUV-500A Radiometer (Biospherical Ins)	Temperate
Alpes	Klammsee	46.9666	12.1166	0.49	Laurion et al., 2000, Limnol. Ocenogr.	PUV-500A Radiometer (Biospherical Ins)	Temperate
Alpes	Klammsee	46.9666	12.1166	0.1	Laurion et al., 2000, Limnol. Ocenogr.	PUV-500A Radiometer (Biospherical Ins)	Temperate
Alpes	Schwarzsee ob Sölden	46.95	10.9333	0.18	Laurion et al., 2000, Limnol. Ocenogr.	PUV-500A Radiometer (Biospherical Ins)	Temperate
Alpes	Schwarzsee ob Sölden	46.95	10.9333	0.2	Laurion et al., 2000, Limnol. Ocenogr.	PUV-500A Radiometer (Biospherical Ins)	Temperate
Alpes	Obersee	46.8833	12.2	0.19	Laurion et al., 2000, Limnol. Ocenogr.	PUV-500A Radiometer (Biospherical Ins)	Temperate
Alpes	Obersee	46.8833	12.2	0.21	Laurion et al., 2000, Limnol. Ocenogr.	PUV-500A Radiometer (Biospherical Ins)	Temperate
Alpes	Antholzer	46.8833	12.1666	0.65	Laurion et al., 2000, Limnol. Ocenogr.	PUV-500A Radiometer (Biospherical Ins)	Temperate
Alpes	Antholzer	46.8833	12.1666	0.36	Laurion et al., 2000, Limnol. Ocenogr.	PUV-500A Radiometer (Biospherical Ins)	Temperate
Hungary (Europe)	Balaton	46.85	17.73	1.504	Pálffy & Vörös, 2003, Hydrobiologia	n.a.	Temperate
Alpes	Durnholzer See	46.7333	11.4166	0.35	Laurion et al., 2000, Limnol. Ocenogr.	PUV-500A Radiometer (Biospherical Ins)	Temperate
Alpes	Durnholzer See	46.7333	11.4166	0.24	Laurion et al., 2000, Limnol. Ocenogr.	PUV-500A Radiometer (Biospherical Ins)	Temperate
Alpes	Pragser Wildsee	46.6833	12.0833	0.32	Laurion et al., 2000, Limnol. Ocenogr.	PUV-500A Radiometer (Biospherical Ins)	Temperate
Alpes	Pragser Wildsee	46.6833	12.0833	0.5	Laurion et al., 2000, Limnol. Ocenogr.	PUV-500A Radiometer (Biospherical Ins)	Temperate
Alpes	Pfitscher Joch See	46.65	11.65	0.54	Laurion et al., 2000, Limnol. Ocenogr.	PUV-500A Radiometer (Biospherical Ins)	Temperate
N. E. Ontario (Canadá, U. S. A.)	Silver	46.3666	-81.0666	0.21	Scully & Lean, 1994, Arch. Hydrobiol. Belh	Optronics OL 752 spectroradiometer	Temperate
N. E. Ontario (Canadá, U. S. A.)	Swan	46.3666	-81.0666	1.15	Scully & Lean, 1994, Arch. Hydrobiol. Belh	Optronics OL 752 spectroradiometer	Temperate
	Morris Lake	46.2575	n.a.	2.63	Woolway et al., 2016, PloS One	n.a.	Temperate
	Hummingbird	46.2437	n.a.	5.7	Woolway et al., 2016, PloS One	n.a.	Temperate
	West Long Lake	46.2356	n.a.	1.58	Woolway et al., 2016, PloS One	n.a.	Temperate
	Bolger Lake	46.2305	n.a.	5.1	Woolway et al., 2016, PloS One	n.a.	Temperate
	Crampton Lake	46.2105	n.a.	0.81	Woolway et al., 2016, PloS One	n.a.	Temperate
	Trout Bog	46.041	n.a.	2.89	Woolway et al., 2016, PloS One	n.a.	Temperate
	South Trout Lake	46.029	n.a.	0.39	Woolway et al., 2016, PloS One	n.a.	Temperate
	Sparkling Lake	46.008	n.a.	0.39	Woolway et al., 2016, PloS One	n.a.	Temperate
	Crystal Bog	46.0076	n.a.	3.45	Woolway et al., 2016, PloS One	n.a.	Temperate
	North Sparkling Bog	46.005	n.a.	2.54	Woolway et al., 2016, PloS One	n.a.	Temperate
	Crystal Lake	46.002	n.a.	0.38	Woolway et al., 2016, PloS One	n.a.	Temperate
North Temperate Lakes (Vilas County, U. S. A.)	Crystal Bog	46	-89.6	2.86	Staehr et al., 2016, Inland Waters	Estimated from abs. Coeff. And Chl a	Temperate
North Temperate Lakes (Vilas County, U. S. A.)	Sparkling	46	-89.7	0.34	Staehr et al., 2016, Inland Waters	Estimated from abs. Coeff. And Chl a	Temperate
North Temperate Lakes (Vilas County, U. S. A.)	Trout	46	-89.7	0.3	Staehr et al., 2016, Inland Waters	Estimated from abs. Coeff. And Chl a	Temperate
North Temperate Lakes (Vilas County, U. S. A.)	Trout Bog	46	89.7	2.92	Staehr et al., 2016, Inland Waters	Estimated from abs. Coeff. And Chl a	Temperate
	Mouser Bog	45.998	n.a.	2.44	Woolway et al., 2016, PloS One	n.a.	Temperate
	Jekl Bog	45.9945	n.a.	1.9	Woolway et al., 2016, PloS One	n.a.	Temperate
	Lake Iseo	45.724	n.a.	0.49	Woolway et al., 2016, PloS One	n.a.	Temperate
S. Central Québec (Canadá, U. S. A.)	Enclosure 16	45.5	-74.5	0.44	Scully & Lean, 1994, Arch. Hydrobiol. Belh	Optronics OL 752 spectroradiometer	Temperate
S. Central Québec (Canadá, U. S. A.)	Enclosure 10	45.5	-74.5	0.79	Scully & Lean, 1994, Arch. Hydrobiol. Belh	Optronics OL 752 spectroradiometer	Temperate
S. Central Québec (Canadá, U. S. A.)	Enclosure 14	45.5	-74.5	1.04	Scully & Lean, 1994, Arch. Hydrobiol. Belh	Optronics OL 752 spectroradiometer	Temperate
S. Central Québec (Canadá, U. S. A.)	Enclosure 12	45.5	-74.5	1.34	Scully & Lean, 1994, Arch. Hydrobiol. Belh	Optronics OL 752 spectroradiometer	Temperate
S. Central Québec (Canadá, U. S. A.)	Croche	45.5	-74.5	3.77	Scully & Lean, 1994, Arch. Hydrobiol. Belh	Optronics OL 752 spectroradiometer	Temperate
S. Central Québec (Canadá, U. S. A.)	Cromwell	45.5	-74.5	6.19	Scully & Lean, 1994, Arch. Hydrobiol. Belh	Optronics OL 752 spectroradiometer	Temperate
	Harp Lake	45.3796	n.a.	0.64	Woolway et al., 2016, PloS One	n.a.	Temperate
Central Ontario (Canadá, U. S. A.	Little Hawk	45.15	-78.716	1.34	Scully & Lean, 1994, Arch. Hydrobiol. Belh	Optronics OL 752 spectroradiometer	Temperate
Rocky Mountains (Northerns U. S. A.)	Montana & Rainbow	45.1337	-109.696	0.35	Rose et al., 2014, J. Geophys. Res.: Biogeosciences	Biosp. Inst. Inc. Radiometer	Temperate
Canada (U. S. A.)	Memphremagog	45.05	-72.25	0.393461	International Lake Environment Committee web site	n.a.	Temperate
Central Ontario (Canadá, U. S. A.)	Sharpes Bay	44.6833	-78.0333	2.26	Scully & Lean, 1994, Arch. Hydrobiol. Belh	Optronics OL 752 spectroradiometer	Temperate
Central Ontario (Canadá, U. S. A.	Brookes Bay	44.6833	-78.0333	4.22	Scully & Lean, 1994, Arch. Hydrobiol. Belh	Optronics OL 752 spectroradiometer	Temperate
N. E. Ontario (Canadá, U. S. A.)	Bay of Quinte	44.15	-77.3333	5.53	Scully & Lean, 1994, Arch. Hydrobiol. Belh	Optronics OL 752 spectroradiometer	Temperate
N. Shore station (Candá, U. S. A.)	Ontario station 401	43.8833	-78.2666	1.12	Scully & Lean, 1994, Arch. Hydrobiol. Belh	Optronics OL 752 spectroradiometer	Temperate
Ontario (Candá, U. S. A.)	Ontario station 403	43.6	-78.2166	0.68	Scully & Lean, 1994, Arch. Hydrobiol. Belh	Optronics OL 752 spectroradiometer	Temperate
	Lake Sunapee	43.391	n.a.	0.39	Woolway et al., 2016, PloS One	n.a.	Temperate
West Ontario (Canadá, U. S. A.)	Hamilton Harbor	43.2833	-79.8333	2.81	Scully & Lean, 1994, Arch. Hydrobiol. Belh	Optronics OL 752 spectroradiometer	Temperate
W. Ontario (Canadá, U. S. A.)	Welland Canal	43.25	-79.05	1.38	Scully & Lean, 1994, Arch. Hydrobiol. Belh	Optronics OL 752 spectroradiometer	Temperate
	Lake Mendota	43.105	n.a.	0.82	Woolway et al., 2016, PloS One	n.a.	Temperate
	Lake Wingra	43.0537	n.a.	3.2	Woolway et al., 2016, PloS One	n.a.	Temperate
Pyrenees	Estany Redo	42.6333	0.75	0.13	Laurion et al., 2000, Limnol. Oceanogr.	PUV-500A Radiometer (Biospherical Ins)	Temperate
Pyrenees	Estany Redo	42.6333	0.75	0.15	Laurion et al., 2000, Limnol. Oceanogr.	PUV-500A Radiometer (Biospherical Ins)	Temperate
Pyrenees	Estany Barbs	42.6	0.9833	0.25	Laurion et al., 2000, Limnol. Oceanogr.	PUV-500A Radiometer (Biospherical Ins)	Temperate
Pyrenees	Estany Gran d'Amitges	42.6	0.9833	0.16	Laurion et al., 2000, Limnol. Oceanogr.	PUV-500A Radiometer (Biospherical Ins)	Temperate
Pyrenees	Estany Gran d'Amitges	42.6	0.9833	0.24	Laurion et al., 2000, Limnol. Oceanogr.	PUV-500A Radiometer (Biospherical Ins)	Temperate
Pyrenees	Estany Llauset	42.5833	0.6333	0.23	Laurion et al., 2000, Limnol. Oceanogr.	PUV-500A Radiometer (Biospherical Ins)	Temperate
Pyrenees	Estany San Maurici	42.5833	1	0.27	Laurion et al., 2000, Limnol. Oceanogr.	PUV-500A Radiometer (Biospherical Ins)	Temperate
Pyrenees	Estany Tort	42.55	1.05	0.48	Laurion et al., 2000, Limnol. Oceanogr.	PUV-500A Radiometer (Biospherical Ins)	Temperate
Pyrenees	Estany Negre	42.5333	1.0166	0.11	Laurion et al., 2000, Limnol. Oceanogr.	PUV-500A Radiometer (Biospherical Ins)	Temperate
Pyrenees	Estany Negre	42.5333	1.0166	0.14	Laurion et al., 2000, Limnol. Oceanogr.	PUV-500A Radiometer (Biospherical Ins)	Temperate
	Lawrence Lake	42.4409	n.a.	0.53	Woolway et al., 2016, PloS One	n.a.	Temperate
	Lake Wintergreen	42.398	n.a.	1.3	Woolway et al., 2016, PloS One	n.a.	Temperate
N.E. Pennsylvania (U. S. A.)	Giles	41.3833	-75.1	0.49	Scully & Lean, 1994, Arch. Hydrobiol. Belh	Optronics OL 752 spectroradiometer	Temperate
N.E. Pennsylvania (U. S. A.)	Lacawac	41.3833	-75.3	2.63	Scully & Lean, 1994, Arch. Hydrobiol. Belh	Optronics OL 752 spectroradiometer	Temperate
Hueston Woods State Park (Ohio, U. S. A)	Acton	39.6	-84.7	2.32	Staehr et al., 2016, Inland Waters	Estimated from abs. Coeff. And Chl a	Temperate
	Acton Lake	39.5702	n.a.	1.62	Woolway et al., 2016, PloS One	n.a.	Temperate
Natural Reserve Complejo Lagunar de Villafranca de los Caballeros	Villafranca Chica	39.4639	-3.33333	0.97	Medina-Sánchez et al., 2010, FEMS Microbiol. Ecol.	PUV500 Biosp. Inst. Inc.	Temperate
Natural Reserve Complejo Lagunar de Villafranca de los Caballeros	Villafranca Grande	39.4519	-3.33694	0.78	Medina-Sánchez et al., 2010, FEMS Microbiol. Ecol.	PUV500 Biosp. Inst. Inc.	Temperate
White River National Forest (Colorado, U. S. A.)	Twin	39.08	-106.33	0.31378	International Lake Environment Committee web site	n.a.	Temperate
Laguna de Ruidera Natural Park (Spain)	Morenilla	38.59	-2.54	0.37	This study	UV-VIS USB2000 Ocean Optics spectroradiometer	Temperate
Laguna de Ruidera Natural Park (Spain)	Colgada	38.58	-2.52	0.29	This study	UV-VIS USB2000 Ocean Optics spectroradiometer	Temperate
Laguna de Ruidera Natural Park (Spain)	Santos Morcillo	38.57	-2.52	0.18	This study	UV-VIS USB2000 Ocean Optics spectroradiometer	Temperate
Laguna de Ruidera Natural Park (Spain)	Conceja	38.55	-2.49	0.28	This study	UV-VIS USB2000 Ocean Optics spectroradiometer	Temperate
Laguna de Ruidera Natural Park (Spain)	San Pedro	38.55	-2.48	0.42	This study	UV-VIS USB2000 Ocean Optics spectroradiometer	Temperate
Southeastern Spain (Granada)	Chica	37.9344	-3.59722	1.64	Medina-Sánchez et al., 2010, FEMS Microbiol. Ecol.	PUV500 Biosp. Inst. Inc.	Temperate
Southeastern Spain (Granada)	Grande	37.9322	-3.55944	4.05	Medina-Sánchez et al., 2010, FEMS Microbiol. Ecol.	PUV500 Biosp. Inst. Inc.	Temperate
Southwestern Spain (Córdoba)	Quinta	37.7547	-4.28694	16.55	Medina-Sánchez et al., 2010, FEMS Microbiol. Ecol.	PUV500 Biosp. Inst. Inc.	Temperate
Southwestern Spain (Córdoba)	Rincón	37.4594	-4.62778	2.23	Medina-Sánchez et al., 2010, FEMS Microbiol. Ecol.	PUV500 Biosp. Inst. Inc.	Temperate
Southeastern Spain (Granada)	Albolote	37.3181	-3.69389	0.42	Medina-Sánchez et al., 2010, FEMS Microbiol. Ecol.	PUV500 Biosp. Inst. Inc.	Temperate
Southeastern Spain (Granada)	Cogollos	37.2081	-3.16722	0.7	Medina-Sánchez et al., 2010, FEMS Microbiol. Ecol.	PUV500 Biosp. Inst. Inc.	Temperate
Sierra Nevada National Park (SE Spain)	Vacares	37.0854	-3.28557	0.21	González-Olalla et al., 2018, Sci. Rep.	PUV500 Biosp. Inst. Inc.	Temperate
Sierra Nevada National Park (SE Spain)	Mosca	37.0598	-3.31481	0.24	González-Olalla et al., 2018, Sci. Rep.	PUV500 Biosp. Inst. Inc.	Temperate
Sierra Nevada National Park (SE Spain)	Larga	37.0596	-3.33433	0.2	González-Olalla et al., 2018, Sci. Rep.	PUV500 Biosp. Inst. Inc.	Temperate
Sierra Nevada National Park (SE Spain)	de los Tajos Coloraos	37.0584	-3.3045	0.42	González-Olalla et al., 2018, Sci. Rep.	PUV500 Biosp. Inst. Inc.	Temperate
Sierra Nevada National Park (SE Spain)	Laguneto	37.0573	-3.33696	0.38	González-Olalla et al., 2018, Sci. Rep.	PUV500 Biosp. Inst. Inc.	Temperate
Sierra Nevada National Park (SE Spain)	Caldereta	37.0535	-3.32425	0.66	González-Olalla et al., 2018, Sci. Rep.	PUV500 Biosp. Inst. Inc.	Temperate
Sierra Nevada National Park (SE Spain)	Borreguil	37.0527	-3.29979	0.38	González-Olalla et al., 2018, Sci. Rep.	PUV500 Biosp. Inst. Inc.	Temperate
Sierra Nevada National Park (SE Spain)	Río Seco	37.0522	-3.34569	0.56	González-Olalla et al., 2018, Sci. Rep.	PUV500 Biosp. Inst. Inc.	Temperate
Sierra Nevada National Park (SE Spain)	Lagunillo Pequeño de la Virgen	37.0519	-3.37968	0.66	González-Olalla et al., 2018, Sci. Rep.	PUV500 Biosp. Inst. Inc.	Temperate
Southeastern Spain (Granada)	Laguna 6	37.0503	-3.29888	0.82	Medina-Sánchez et al., 2010, FEMS Microbiol. Ecol.	PUV500 Biosp. Inst. Inc.	Temperate
Sierra Nevada National Park (SE Spain)	Hondera	37.048	-3.29432	0.94	González-Olalla et al., 2018, Sci. Rep.	PUV500 Biosp. Inst. Inc.	Temperate
Sierra Nevada National Park (SE Spain)	Caballo	37.0148	-3.4377	0.64	González-Olalla et al., 2018, Sci. Rep.	PUV500 Biosp. Inst. Inc.	Temperate
Turberas del Padul (Granada)	Padul 2	37.0044	-3.61277	3.07	Medina-Sánchez et al., 2010, FEMS Microbiol. Ecol.	PUV500 Biosp. Inst. Inc.	Temperate
Turberas del Padul (Granada)	Padul	37.0019	-3.61277	0.91	Medina-Sánchez et al., 2010, FEMS Microbiol. Ecol.	PUV500 Biosp. Inst. Inc.	Temperate
Natual Reserve Complejo Endorreico Lebrija-Las Cabezas (Sevilla)	Galiana	36.9	-5.91389	4.18	Medina-Sánchez et al., 2010, FEMS Microbiol. Ecol.	PUV500 Biosp. Inst. Inc.	Temperate
Protected natural space (Jaén)	Honda	36.7561	-2.9508	0.89	Medina-Sánchez et al., 2010, FEMS Microbiol. Ecol.	PUV500 Biosp. Inst. Inc.	Temperate
Protected natural space (Jaén)	Nueva	36.7519	-2.95083	0.8	Medina-Sánchez et al., 2010, FEMS Microbiol. Ecol.	PUV500 Biosp. Inst. Inc.	Temperate
Natural Reserve Lagunas de El Puerto de Santa María (Cádiz)	Laguna Chica	36.6478	-6.23056	7.51	Medina-Sánchez et al., 2010, FEMS Microbiol. Ecol.	PUV500 Biosp. Inst. Inc.	Temperate
Natual Reserve Complejo Endorreico Lebrija-Las Cabezas (Sevilla)	Medina	36.6172	-6.05056	0.62	Medina-Sánchez et al., 2010, FEMS Microbiol. Ecol.	PUV500 Biosp. Inst. Inc.	Temperate
Natual Reserve Complejo Endorreico Lebrija-Las Cabezas (Sevilla)	Taraje	36.5353	-6.05722	1.03	Medina-Sánchez et al., 2010, FEMS Microbiol. Ecol.	PUV500 Biosp. Inst. Inc.	Temperate
Natural Reserve Complejo Endorreico de Puerto Real (Cádiz)	Comisario	36.525	-6.02667	1.85	Medina-Sánchez et al., 2010, FEMS Microbiol. Ecol.	PUV500 Biosp. Inst. Inc.	Temperate
Natural Reserve Complejo Endorreico de Chiclana (Cádiz)	Jelí	36.4406	-6.0825	10.23	Medina-Sánchez et al., 2010, FEMS Microbiol. Ecol.	PUV500 Biosp. Inst. Inc.	Temperate
Japan (Asia)	Biwa	35.3	136.13	0.19	Takahashi et al., 1995, J. Plankton Res., Urabe et al., 1995, Limnol. Oceanogr.	LI-COR radiometer (Li-192SI, Li-Cor, PAR, NE, USA)	Temperate
	Lake Kinneret	32.817	n.a.	0.5	Woolway et al., 2016, PloS One	n.a.	Temperate
China (Asia)	Dong	30.57	114.4	0.7	International Lake Environment Committee web site	n.a.	Temperate
India (Asia)	Fateh Sagar	24.6	73.4	2.43	International Lake Environment Committee web site	n.a.	Temperate
	Lake Ngaroto	-37.954	n.a.	3.6	Woolway et al., 2016, PloS One	n.a.	Temperate
	Lake Rotoiti	-38.037	n.a.	0.54	Woolway et al., 2016, PloS One	n.a.	Temperate
	Lake Rotorua	-38.082	n.a.	0.63	Woolway et al., 2016, PloS One	n.a.	Temperate
	Lake Tarawera	-38.198	n.a.	0.08	Woolway et al., 2016, PloS One	n.a.	Temperate
	Lake Waikaremoana	-38.768	n.a.	0.13	Woolway et al., 2016, PloS One	n.a.	Temperate
Andes mountain (Patagonia, Argentina)	Moreno	-41	-71	0.15	Villafañe et al., 2004, Arc. fur Hidrobiol.	GUV 511 (Biosp. Inst. Inc.)	Temperate
Andes mountain (Patagonia, Argentina)	Morenito	-41	-71	0.46	Villafañe et al., 2004, Arc. fur Hidrobiol.	GUV 511 (Biosp. Inst. Inc.)	Temperate
Andes mountain (Patagonia, Argentina)	Trébol	-41	-71	0.4	Villafañe et al., 2004, Arc. fur Hidrobiol.	GUV 511 (Biosp. Inst. Inc.)	Temperate
South Island of New Zealand (NZ)	Tekapo	-43.9955	170.477	1.54	Rose et al., 2014, J. Geophys. Res.: Biogeosciences	Biosp. Inst. Inc. Radiometer	Temperate
South Island of New Zealand (NZ)	Pukaki	-44.1532	170.217	2.28	Rose et al., 2014, J. Geophys. Res.: Biogeosciences	Biosp. Inst. Inc. Radiometer	Temperate
South Island of New Zealand (NZ)	Ohau	-44.2723	169.87	2.1	Rose et al., 2014, J. Geophys. Res.: Biogeosciences	Biosp. Inst. Inc. Radiometer	Temperate
South Island of New Zealand (NZ)	Ruataniwha	-44.2797	170.063	1.97	Rose et al., 2014, J. Geophys. Res.: Biogeosciences	Biosp. Inst. Inc. Radiometer	Temperate
South Island of New Zealand (NZ)	Aviemore	-44.5411	170.19	1.16	Rose et al., 2014, J. Geophys. Res.: Biogeosciences	Biosp. Inst. Inc. Radiometer	Temperate
South Island of New Zealand (NZ)	Waitaki	-44.6764	170.405	0.96	Rose et al., 2014, J. Geophys. Res.: Biogeosciences	Biosp. Inst. Inc. Radiometer	Temperate
Tierra del Fuego (Argetina)	San Luis	-53.79	-67.78	2.1	Saad et al., 2013, J. Plankton Res.	LI-COR radiometer (Li-193 SA, Li-Cor PAR, NE, USA)	Temperate
Tierra del Fuego (Argetina)	Cisnes	-53.92	-67.6	2.7	Saad et al., 2013, J. Plankton Res.	LI-COR radiometer (Li-193 SA, Li-Cor PAR, NE, USA)	Temperate
Tierra del Fuego (Argetina)	Yehuin	-54.36	-67.78	9.4	Saad et al., 2013, J. Plankton Res.	LI-COR radiometer (Li-193 SA, Li-Cor PAR, NE, USA)	Temperate
Tierra del Fuego (Argetina)	Fagnano	-54.59	-67.62	0.7	Saad et al., 2013, J. Plankton Res.	LI-COR radiometer (Li-193 SA, Li-Cor PAR, NE, USA)	Temperate
Tierra del Fuego (Argetina)	Pond c	-54.6	-67.63	3.3	Saad et al., 2013, J. Plankton Res.	LI-COR radiometer (Li-193 SA, Li-Cor PAR, NE, USA)	Temperate
Tierra del Fuego (Argetina)	Escondido	-54.68	-67.81	0.7	Saad et al., 2013, J. Plankton Res.	LI-COR radiometer (Li-193 SA, Li-Cor PAR, NE, USA)	Temperate
Tierra del Fuego (Argetina)	Victoria	-54.78	-67.7	2.3	Saad et al., 2013, J. Plankton Res.	LI-COR radiometer (Li-193 SA, Li-Cor PAR, NE, USA)	Temperate
Tierra del Fuego (Argetina)	Acigami (Roca)	-54.83	-68.56	1.5	Saad et al., 2013, J. Plankton Res.	LI-COR radiometer (Li-193 SA, Li-Cor PAR, NE, USA)	Temperate
Tierra del Fuego (Argetina)	Negra	-54.84	-68.59	0.8	Saad et al., 2013, J. Plankton Res.	LI-COR radiometer (Li-193 SA, Li-Cor PAR, NE, USA)	Temperate
Tierra del Fuego (Argetina)	Pond a	-54.85	-68.58	2.2	Saad et al., 2013, J. Plankton Res.	LI-COR radiometer (Li-193 SA, Li-Cor PAR, NE, USA)	Temperate
Tierra del Fuego (Argetina)	Pond d	-54.85	-67.5	0.7	Saad et al., 2013, J. Plankton Res.	LI-COR radiometer (Li-193 SA, Li-Cor PAR, NE, USA)	Temperate
Tierra del Fuego (Argetina)	Pond b	-54.87	-67.35	3	Saad et al., 2013, J. Plankton Res.	LI-COR radiometer (Li-193 SA, Li-Cor PAR, NE, USA)	Temperate
South Island of New Zealand (NZ)	Benmore	-55.5411	170.19	1.29	Rose et al., 2014, J. Geophys. Res.: Biogeosciences	Biosp. Inst. Inc. Radiometer	Temperate
W. Uganda Rep. (Africa)	Albert	1.77	30.98	2.315	NASA	Terra MODIS	Tropical
Borderline Rwanda- Dem. Rep. of Congo (Africa)	Kivu	-2.04472	29.1856	0.294	NASA	Terra MODIS	Tropical
Rift Valley (Africa)	Tanganica	-6.2556	29.5106	0.0827	NASA	Terra MODIS	Tropical
Borderline Zambia-Zimbabwe (Africa)	Kariba	n.a.	n.a.	1.985	NASA	Terra MODIS	Tropical
Bolivia - Perú (S. America)	Titicaca	-15.9254	-69.3354	0.437333	NASA	Terra MODIS	Tropical
Nepal (India, Asia)	Phewa	28.22	83.95	0.855268	International Lake Environment Committee web site	n.a.	Tropical
Malasya (Asia)	Swamp Lake Tasek Bera	3.13	102.6	0.916924	International Lake Environment Committee web site	n.a.	Tropical
Congo (Dem. Rep., Uganda) (Africa)	Edward	0.33	29.62	2.22	Talling, 1965. Int. Revue ges. Hydrobiol.	n.a.	Tropical
Uganda (Africa)	Bunyoni	-1.28	-29.92	0.18	Talling, 1965. Int. Revue ges. Hydrobiol.	n.a.	Tropical
Malawi (Mozambique, Tanzania) (Africa)	Malawi	-12	34.48	0.109397	Degnbol & Mapila, 1981, United Nations FAO	n.a.	Tropical
Rio Doce State Park (Minas Gerais, Brazil)	Carioca	-19.7	-42.6	0.95	Staehr et al., 2016, Inland Waters	Secchi disk	Tropical
Rio Doce State Park (Minas Gerais, Brazil)	Dom Helvécio	-19.7	-42.5	0.54	Staehr et al., 2016, Inland Waters	Secchi disk	Tropical
São Carlos (Brazil)	Bro Reservoir	-22.2	-47.88	0.97	International Lake Environment Committee web site	n.a.	Tropical
